# Supplementary material for: Preparation of Oxysterols by C–H Oxidation of Dibromocholestane with Ru(Bpga) Catalyst
Source: Molecules. 2021 Dec 30;27(1):225. doi: 10.3390/molecules27010225 (PMC8746986; doi:10.3390/molecules27010225)
Supplement: Supplementary file 1 [file molecules-27-00225-s001.zip]

Archive with 1 entries (1 files):
- molecules-1524546-supplementary.pdf
